# Supplementary material for: Bush Blitz aids description of three new species and a new genus of Australian beeflies (Diptera, Bombyliidae, Exoprosopini)
Source: Zookeys. 2011 Nov 28;(150):231–80. doi: 10.3897/zookeys.150.1881 (PMC3234441; doi:10.3897/zookeys.150.1881)
Supplement: XML Treatment for Palirika [file zookeys.150.1881-treatment1.xml]

<!DOCTYPE tp:taxon-treatment
  PUBLIC "-//TaxonX//DTD Taxonomic Treatment Publishing DTD v0 20100105//EN" "tax-treatment-NSO.dtd">
<tp:taxon-treatment xmlns:tp="http://www.plazi.org/taxpub"><tp:treatment-meta><mixed-citation publication-type="journal"><person-group><name><surname>Lambkin</surname><given-names>Christine L.</given-names></name><name><surname>Bartlett</surname><given-names>Justin S.</given-names></name></person-group><article-title>Bush Blitz aids description of three new species and a new genus of Australian beeflies (Diptera, Bombyliidae, Exoprosopini)</article-title><source>Zookeys</source><day>28</day><month>11</month><year>2011</year><volume>2011</volume><issue>150</issue><fpage>231</fpage><lpage>280</lpage><pub-id pub-id-type="doi">10.3897/zookeys.150.1881</pub-id></mixed-citation></tp:treatment-meta><tp:nomenclature><tp:taxon-name>
			                    <tp:taxon-name-part taxon-name-part-type="genus">Palirika</tp:taxon-name-part>
			                <object-id xmlns:xlink="http://www.w3.org/1999/xlink" xlink:type="simple">urn:lsid:catalogueoflife.org:taxon:d916e5f0-29c1-102b-9a4a-00304854f820:col20110201</object-id>
			                <object-id xmlns:xlink="http://www.w3.org/1999/xlink" xlink:type="simple">http://species-id.net/wiki/Palirika</object-id>
			                </tp:taxon-name><tp:taxon-authority>Lambkin &amp; Yeates 2003</tp:taxon-authority></tp:nomenclature><tp:treatment-sec sec-type="Type species"><title>Type species:</title><p><italic><tp:taxon-name>Palirika decora</tp:taxon-name></italic>, Lambkin &amp; Yeates, 2003: 812.</p></tp:treatment-sec><tp:treatment-sec sec-type="Rediagnosis"><title>Rediagnosis.</title><p>Small black, rounded, dense, adpressed metallic scales dorsally on thorax and abdomen (<xref ref-type="fig" rid="F6">Fig. 6D</xref>); no abdominal white scales, sternal vestiture black, not metallic. Epandrium rounded, strongly curved, red, extended smoothly basolaterally (<xref ref-type="fig" rid="F4">Fig. 4E, F</xref>). Gonocoxae deeply narrowed medially, with thickened setae ventromedially, tuft of 6–8 very long, basally-directed, thick setae medially; H projecting in lateral view; EP without lateral lobes, medial projection laterally; LAEA large, convex, extending to G margin; EJA racquet-shaped, longer than the length of G (<xref ref-type="fig" rid="F5">Fig. 5</xref>). Female T<sub>8</sub> A little more than marginal thickening (<xref ref-type="fig" rid="F6">Fig. 6F</xref>), spermathecal tube more than 8 × length of SP, clear thick-walled ring joining clear thick-walled BB and pigmented subquadrate SR.</p><p>Included species: <italic><tp:taxon-name>Palirika anaxios</tp:taxon-name></italic> Lambkin &amp; Yeates 2003, <italic><tp:taxon-name>Palirika basilikos</tp:taxon-name></italic> Lambkin &amp; Yeates 2003, <italic><tp:taxon-name>Palirika blackdownensis</tp:taxon-name></italic> Lambkin &amp; Yeates 2003, <italic><tp:taxon-name>Palirika bouchardi</tp:taxon-name></italic>, <italic><tp:taxon-name>Palirika culgoafloodplainensis</tp:taxon-name></italic> <bold>sp. n.</bold>, <italic><tp:taxon-name>Palirika cyanea</tp:taxon-name></italic> Lambkin &amp; Yeates 2003, <italic><tp:taxon-name>Palirika danielsi</tp:taxon-name></italic> Lambkin &amp; Yeates 2003, <italic><tp:taxon-name>Palirika decora</tp:taxon-name></italic>, <italic><tp:taxon-name>Palirika mackenziei</tp:taxon-name></italic> <bold>sp. n.</bold>, <italic><tp:taxon-name>Palirika marginicollis</tp:taxon-name></italic> (Gray, 1883), <italic><tp:taxon-name>Palirika viridula</tp:taxon-name></italic> Lambkin &amp; Yeates 2003, <italic><tp:taxon-name>Palirika whyalla</tp:taxon-name></italic> Lambkin &amp; Yeates 2003.</p></tp:treatment-sec><tp:treatment-sec><!--Section generated to contain objects referenced in tp:taxon-treatment.--><fig id="F6" position="float" orientation="portrait"><label>Figure 6.</label><caption><p><italic><tp:taxon-name>Palirika mackenziei</tp:taxon-name></italic> sp. n., Female holotype. <bold>A</bold> Wing <bold>B</bold> Head lateral <bold>C</bold> Adult, lateral <bold>D</bold> Adult, dorsal; Male genitalia: <bold>E</bold> Antennae lateral; Genitalia: <bold>F</bold> Dorsal <bold>G</bold> Lateral <bold>H</bold> Dorsal, furca.</p></caption><graphic xmlns:xlink="http://www.w3.org/1999/xlink" xlink:href="ZooKeys-150-231-g006.jpg" position="float" orientation="portrait" xlink:type="simple"/></fig><fig id="F4" position="float" orientation="portrait"><label>Figure 4.</label><caption><p><italic><tp:taxon-name>Palirika culgoafloodplainensis</tp:taxon-name></italic> sp. n., Male holotype. <bold>A</bold> Head lateral <bold>B</bold> Antennae dorsal <bold>C </bold>Adult, dorsal <bold>D</bold> Adult, antero-lateral; Male genitalia: <bold>E</bold> Epandrium ventral with sub-epandrial sclerites <bold>F</bold> Epandrium lateral <bold>G</bold> T<sub>8</sub>, dorsal <bold>H</bold> S<sub>8</sub>, ventral. Scale line (E–H) = 0.5 mm.</p></caption><graphic xmlns:xlink="http://www.w3.org/1999/xlink" xlink:href="ZooKeys-150-231-g004.jpg" position="float" orientation="portrait" xlink:type="simple"/></fig><fig id="F5" position="float" orientation="portrait"><label>Figure 5.</label><caption><p><italic><tp:taxon-name>Palirika culgoafloodplainensis</tp:taxon-name></italic> sp. n., Male holotype genitalia: <bold>A</bold> Gonocoxal complex dorsal <bold>B</bold> Gonocoxal complex lateral <bold>C</bold> Gonocoxal complex ventral <bold>D</bold> Gonostyli <bold>E</bold> Adeagal complex dorsal <bold>F</bold> Adeagal complex lateral <bold>G</bold> Epiphallus lateral <bold>H</bold> Adeagal complex ventral. Scale line = 0.5 mm.</p></caption><graphic xmlns:xlink="http://www.w3.org/1999/xlink" xlink:href="ZooKeys-150-231-g005.jpg" position="float" orientation="portrait" xlink:type="simple"/></fig></tp:treatment-sec></tp:taxon-treatment>
