# Supplementary material for: Bush Blitz aids description of three new species and a new genus of Australian beeflies (Diptera, Bombyliidae, Exoprosopini)
Source: Zookeys. 2011 Nov 28;(150):231–80. doi: 10.3897/zookeys.150.1881 (PMC3234441; doi:10.3897/zookeys.150.1881)
Supplement: XML Treatment for Palirika culgoafloodplainensis [file zookeys.150.1881-treatment2.xml]

<!DOCTYPE tp:taxon-treatment
  PUBLIC "-//TaxonX//DTD Taxonomic Treatment Publishing DTD v0 20100105//EN" "tax-treatment-NSO.dtd">
<tp:taxon-treatment xmlns:tp="http://www.plazi.org/taxpub"><tp:treatment-meta><mixed-citation publication-type="journal"><person-group><name><surname>Lambkin</surname><given-names>Christine L.</given-names></name><name><surname>Bartlett</surname><given-names>Justin S.</given-names></name></person-group><article-title>Bush Blitz aids description of three new species and a new genus of Australian beeflies (Diptera, Bombyliidae, Exoprosopini)</article-title><source>Zookeys</source><day>28</day><month>11</month><year>2011</year><volume>2011</volume><issue>150</issue><fpage>231</fpage><lpage>280</lpage><pub-id pub-id-type="doi">10.3897/zookeys.150.1881</pub-id></mixed-citation></tp:treatment-meta><tp:nomenclature><tp:taxon-name>
                            <tp:taxon-name-part taxon-name-part-type="genus">Palirika</tp:taxon-name-part>
                            <tp:taxon-name-part taxon-name-part-type="species">culgoafloodplainensis</tp:taxon-name-part>
                        <object-id xmlns:xlink="http://www.w3.org/1999/xlink" xlink:type="simple">urn:lsid:zoobank.org:act:85D57E72-0396-4994-8CF6-7C22B5BAC978</object-id>
                        <object-id xmlns:xlink="http://www.w3.org/1999/xlink" xlink:type="simple">http://species-id.net/wiki/Palirika_culgoafloodplainensis</object-id>
                        <object-id xmlns:xlink="http://www.w3.org/1999/xlink" xlink:type="simple">http://www.morphbank.net/?id=692336</object-id>
                        </tp:taxon-name><tp:taxon-authority>Lambkin</tp:taxon-authority><tp:taxon-status xmlns:xlink="http://www.w3.org/1999/xlink" xlink:type="simple">sp. n.</tp:taxon-status><xref ref-type="fig" rid="F1">Figs 1C</xref><xref ref-type="fig" rid="F2">2</xref><xref ref-type="fig" rid="F3">3</xref><xref ref-type="fig" rid="F4">4</xref><xref ref-type="fig" rid="F5">5</xref><xref ref-type="fig" rid="F11">11</xref></tp:nomenclature><tp:treatment-sec sec-type="Material examined"><title>Material examined.</title><p><italic>Holotype.</italic> <bold>Queensland:</bold> ♂, <named-content xmlns:xlink="http://www.w3.org/1999/xlink" content-type="dwc:verbatimCoordinates" xlink:type="simple">28.94°S, 146.918°E</named-content>, Culgoa Floodplain NP, 7km NNW Toulby Gate, 160m, (CG4AM), Malaise, 20Jan-19Mar2010, C. Kelly, A. Coward, 19273, [dissected], PS1937, A006859, T165704 (QM). Condition: Fair (see remarks below).</p></tp:treatment-sec><tp:treatment-sec sec-type="Diagnosis"><title>Diagnosis.</title><p>Wing length 20.0 mm</p><p>Large dark flies with distinct triangular basal infuscation on the wings wings. Face and frons with transparent scales. Occiput with white scales broadly filling indentation. Collar whitish-cream. Broad laterothoracic stripe of dense white flattened scales. Scutum black with lime-green metallic scales except pink metallic scales anterolaterally to PR bristles and posterolaterally anterior to APA. Scutellum with lime-green metallic scales; very long, white, flattened-scale fringe on posterior margin. Widened base of costa with reddish-brown scales, white scales posteriorly. Wing pattern dimidiate (<xref ref-type="fig" rid="F4">Fig. 4C</xref>); with distinct indentation base of first r<sub>2+3</sub>; extension along R<sub>4+5</sub>, covering basal 1/3 of first r<sub>2+3</sub> and r<sub>5</sub>; indistinct mottling base of m<sub>1</sub> along m-m; no infuscated band; anal and posterior cells with apically notched hyaline area, infuscation extending along CuA<sub>2</sub>; cup infuscated basal 4/5; anal infuscated basal 2/3. Squama edged with dense white scales admixed with some reddish-brown scales. T<sub>1</sub> with Ma white dorsally, black medially and ventrally, dense very long flattened white scales posterolaterally. Abdominal tergites black with bluish-green scales. Epandrium with long setae grouped loosely apically. Epiphallus with short, medial projection. G with long black setae medially, directed basally, longest on weak ventral ridge; LAEA very large, extending well beyond G margins.</p></tp:treatment-sec><tp:treatment-sec sec-type="Description"><title>Description.</title><p><italic>Male. Head</italic> (<xref ref-type="fig" rid="F4">Figs 4A–D</xref>). Face red with transparent scales, frons brown with transparent scales; setae black, frontal depression distinct. Antennal scape red, 3 × length of pedicel, with long black setae dense laterally and ventrally; pedicel red; PP black, conical, 3 × length of pedicel, distinct apical joint; BSM rod-like, black, 3 × length of pedicel; ASM black, conical, length at least width of BSM (<xref ref-type="fig" rid="F4">Fig. 4B</xref>). Occiput with white scales broadly filling indentation (<xref ref-type="fig" rid="F4">Fig. 4A</xref>).</p><p><italic>Thorax.</italic>(<xref ref-type="fig" rid="F4">Figs 4C–D</xref>). Collar whitish-cream. Broad laterothoracic stripe of dense white flattened scales (<xref ref-type="fig" rid="F4">Fig. 4D</xref>). Scutum black with lime-green metallic scales except<!--PageBreak--> pink metallic scales anterolaterally to PR bristles and posterolaterally anterior to APA; black setae. Pleural hairs black with reddish-brown iridescence. AN with black Ma; long, lightly iridescent scales at base of wing reddish-brown; long flat broad pale brown scales posteromedially. K with very long fine reddish-brown scales medially. Ma on LT black with reddish-brown iridescence. Tympanal ridge and PL with dense very long fine white flattened scales. Scutellum red, darker basally with lime-green metallic scales; very long, white, flattened-scale fringe on posterior margin. <italic>Legs</italic>. Legs reddish-brown, darkening apically, with black scales and setae, tarsi dark reddish-brown to black; fore-tarsi with straight microtrichia. Pulvilli sharp, curved, 1/3 length of mid- and hind-tarsal claws. Halter knob reddish-brown with apical margin yellow. <italic>Wing</italic> (<xref ref-type="fig" rid="F4">Fig. 4C</xref>), cup <!--PageBreak--><!--PageBreak-->narrowly open or closed only at wing margin. Patagium distinct with dense white long flat scales. Widened base of costa with reddish-brown scales, white scales posteriorly. Wing pattern dimidiate (<xref ref-type="fig" rid="F4">Fig. 4C</xref>); with distinct indentation base of first r<sub>2+3</sub>; extension along R<sub>4+5</sub>, covering basal 1/3 of first r<sub>2+3</sub> and r<sub>5</sub>; indistinct mottling base of m<sub>1</sub> along m-m; no infuscated band; anal and posterior cells with apically notched hyaline area, infuscation extending along CuA<sub>2</sub>; cup infuscated basal 4/5; anal infuscated basal 2/3. Anal basal edge with dense black scales; alula edged with dense reddish-brown scales; squama edged with dense white scales admixed with some reddish-brown scales.</p><p><italic>Abdomen.</italic>Black, T<sub>1–4</sub> dark reddish-brown posterolaterally; tergites with bluish-green scales; T<sub>1</sub> with Ma white dorsally, black medially and ventrally, dense very long flattened white scales posterolaterally; T<sub>2–7</sub> with tufts of long, black setae laterally and posteriorly. Sternites black with dark reddish-brown scales and hairs. <italic>Genitalia</italic> (<xref ref-type="fig" rid="F4">Figs 4E–H</xref>, <xref ref-type="fig" rid="F5">5A–H</xref>). Epandrium strongly convex, red with convex apical margin; tapering basal flange; long, black setae loosely grouped apically; SES large, fused medially (see <xref ref-type="fig" rid="F4">Fig. 4E</xref>). Gonocoxae red, narrowed apically; GA short, triangular; thick tufts of long black setae medially, directed basally, longest on weak ventral ridge (<xref ref-type="fig" rid="F5">Fig. 5C</xref>); EJA very large, extending well beyond gonocoxal margins, racquet-shaped; LAEA very large, extending well beyond G margins, deeply convex (<xref ref-type="fig" rid="F5">Fig. 5A</xref>); AAES strong wedges (<xref ref-type="fig" rid="F5">Fig. 5E, H</xref>); GS (<xref ref-type="fig" rid="F5">Fig. 5B</xref>) cupped within G margins, large subquadrate base projecting apically; EP long, expanded slightly apically, without lateral lobes, short medial projection; medioventral flange above AE present (<xref ref-type="fig" rid="F5">Fig. 5G</xref>); large recurved R (<xref ref-type="fig" rid="F5">Fig. 5F, H</xref>); H triangular, projecting slightly in lateral view (<xref ref-type="fig" rid="F5">Fig. 5C</xref>).</p><p><italic>Female.</italic> Unknown.</p><fig id="F1" position="float" orientation="portrait"><label>Figure 1.</label><caption><p>Collection sites. <bold>A</bold> CLL showing Robyn Mackenzie the single female specimen of <italic><tp:taxon-name>Palirika mackenziei</tp:taxon-name></italic> sp. n. collected hill-topping on the summit of Tompilly Hill in late December 2007 <bold>B</bold> Tompilly Hill, a jump up on Plevna Downs, in extremely arid south-western Queensland <bold>C</bold> A single male specimen of <italic><tp:taxon-name>Palirika culgoafloodplainensis</tp:taxon-name></italic> sp. n. was collected during a Bush Blitz survey from this Malaise trap, 7 km NNW Toulby Gate on Culgoa Floodplains National Park (NP) on the Queensland/New South Wales Border, 134 km WSW Dirranbandi <bold>D</bold> Forrest lookout on Karara Pastoral Lease 213 km ESE of Geraldton in Western Australia, where two male specimens of <italic><tp:taxon-name>Larrpana bushblitz</tp:taxon-name></italic> sp. n. were hand netted hill-topping by CLL in September 2009 during a Bush Blitz survey. Photographs A and B by N. Starick, QM.</p></caption><graphic xmlns:xlink="http://www.w3.org/1999/xlink" xlink:href="ZooKeys-150-231-g001.jpg" position="float" orientation="portrait" xlink:type="simple"/></fig><fig id="F2" position="float" orientation="portrait"><label>Figure 2.</label><caption><p>One of five most parsimonious cladograms (931 steps, CI = 0.24, RI =0.47). Part 1. Black circles = unique character changes, open circles = homoplasious changes. Bremer supports over branches.</p></caption><graphic xmlns:xlink="http://www.w3.org/1999/xlink" xlink:href="ZooKeys-150-231-g002.jpg" position="float" orientation="portrait" xlink:type="simple"/></fig><fig id="F3" position="float" orientation="portrait"><label>Figure 3.</label><caption><p>One of five most parsimonious cladograms (931 steps, CI = 0.24, RI =0.47). Part 2. Black circles = unique character changes, open circles = homoplasious changes. Bremer supports over branches.</p></caption><graphic xmlns:xlink="http://www.w3.org/1999/xlink" xlink:href="ZooKeys-150-231-g003.jpg" position="float" orientation="portrait" xlink:type="simple"/></fig><fig id="F4" position="float" orientation="portrait"><label>Figure 4.</label><caption><p><italic><tp:taxon-name>Palirika culgoafloodplainensis</tp:taxon-name></italic> sp. n., Male holotype. <bold>A</bold> Head lateral <bold>B</bold> Antennae dorsal <bold>C </bold>Adult, dorsal <bold>D</bold> Adult, antero-lateral; Male genitalia: <bold>E</bold> Epandrium ventral with sub-epandrial sclerites <bold>F</bold> Epandrium lateral <bold>G</bold> T<sub>8</sub>, dorsal <bold>H</bold> S<sub>8</sub>, ventral. Scale line (E–H) = 0.5 mm.</p></caption><graphic xmlns:xlink="http://www.w3.org/1999/xlink" xlink:href="ZooKeys-150-231-g004.jpg" position="float" orientation="portrait" xlink:type="simple"/></fig><fig id="F5" position="float" orientation="portrait"><label>Figure 5.</label><caption><p><italic><tp:taxon-name>Palirika culgoafloodplainensis</tp:taxon-name></italic> sp. n., Male holotype genitalia: <bold>A</bold> Gonocoxal complex dorsal <bold>B</bold> Gonocoxal complex lateral <bold>C</bold> Gonocoxal complex ventral <bold>D</bold> Gonostyli <bold>E</bold> Adeagal complex dorsal <bold>F</bold> Adeagal complex lateral <bold>G</bold> Epiphallus lateral <bold>H</bold> Adeagal complex ventral. Scale line = 0.5 mm.</p></caption><graphic xmlns:xlink="http://www.w3.org/1999/xlink" xlink:href="ZooKeys-150-231-g005.jpg" position="float" orientation="portrait" xlink:type="simple"/></fig><p><bold>Etymology.</bold> This species is named <italic>culgoafloodplainensis</italic> after the remote Queensland Culgoa Floodplain National Park where the type specimen was collected, and where CLL and Noel Starick received so much hospitality, enthusiasm, and encouragement over the years from all the staff, but especially RIC Andy Coward.</p></tp:treatment-sec><tp:treatment-sec sec-type="Distribution"><title>Distribution.</title><p>(<xref ref-type="fig" rid="F11">Fig. 11</xref>). This species has only been collected from the type locality in central south-western Queensland.</p></tp:treatment-sec><tp:treatment-sec sec-type="Remarks"><title>Remarks.</title><p>Due to extended storage in propylene glycol as retrieval of sample was prevented by extensive and prolonged flooding the specimen bears few setae, hairs or scales, therefore colour patterns referred to in the description are based on those remaining, usually at junctions of sclerites.</p></tp:treatment-sec><tp:treatment-sec><!--Section generated to contain objects referenced in tp:taxon-treatment.--><fig id="F11" position="float" orientation="portrait"><label>Figure 11.</label><caption><p>Map of distribution. Closed circle - <italic><tp:taxon-name>Palirika mackenziei</tp:taxon-name></italic> sp. n. Open square - <italic><tp:taxon-name>Palirika culgoafloodplainensis</tp:taxon-name></italic> sp. n. Closed square - <italic><tp:taxon-name>Larrpana bushblitz</tp:taxon-name></italic> sp. n.</p></caption><graphic xmlns:xlink="http://www.w3.org/1999/xlink" xlink:href="ZooKeys-150-231-g011.jpg" position="float" orientation="portrait" xlink:type="simple"/></fig></tp:treatment-sec></tp:taxon-treatment>
