# Supplementary material for: Bush Blitz aids description of three new species and a new genus of Australian beeflies (Diptera, Bombyliidae, Exoprosopini)
Source: Zookeys. 2011 Nov 28;(150):231–80. doi: 10.3897/zookeys.150.1881 (PMC3234441; doi:10.3897/zookeys.150.1881)
Supplement: XML Treatment for Palirika mackenziei [file zookeys.150.1881-treatment3.xml]

<!DOCTYPE tp:taxon-treatment
  PUBLIC "-//TaxonX//DTD Taxonomic Treatment Publishing DTD v0 20100105//EN" "tax-treatment-NSO.dtd">
<tp:taxon-treatment xmlns:tp="http://www.plazi.org/taxpub"><tp:treatment-meta><mixed-citation publication-type="journal"><person-group><name><surname>Lambkin</surname><given-names>Christine L.</given-names></name><name><surname>Bartlett</surname><given-names>Justin S.</given-names></name></person-group><article-title>Bush Blitz aids description of three new species and a new genus of Australian beeflies (Diptera, Bombyliidae, Exoprosopini)</article-title><source>Zookeys</source><day>28</day><month>11</month><year>2011</year><volume>2011</volume><issue>150</issue><fpage>231</fpage><lpage>280</lpage><pub-id pub-id-type="doi">10.3897/zookeys.150.1881</pub-id></mixed-citation></tp:treatment-meta><tp:nomenclature><tp:taxon-name>
                            <tp:taxon-name-part taxon-name-part-type="genus">Palirika</tp:taxon-name-part>
                            <tp:taxon-name-part taxon-name-part-type="species">mackenziei</tp:taxon-name-part>
                        <object-id xmlns:xlink="http://www.w3.org/1999/xlink" xlink:type="simple">urn:lsid:zoobank.org:act:CD50600C-901E-46CA-840F-D4FEA863AF0E</object-id>
                        <object-id xmlns:xlink="http://www.w3.org/1999/xlink" xlink:type="simple">http://species-id.net/wiki/Palirika_mackenziei</object-id>
                        <object-id xmlns:xlink="http://www.w3.org/1999/xlink" xlink:type="simple">http://www.morphbank.net/?id=692335</object-id>
                        </tp:taxon-name><tp:taxon-authority>Lambkin</tp:taxon-authority><tp:taxon-status xmlns:xlink="http://www.w3.org/1999/xlink" xlink:type="simple">sp. n.</tp:taxon-status><xref ref-type="fig" rid="F1">Figs 1A–B</xref><xref ref-type="fig" rid="F2">2</xref><xref ref-type="fig" rid="F3">3</xref><xref ref-type="fig" rid="F6">6</xref><xref ref-type="fig" rid="F11">11</xref></tp:nomenclature><tp:treatment-sec sec-type="Material examined"><title>Material examined. </title><p><italic>Holotype.</italic> <bold>Queensland:</bold> ♀, <named-content xmlns:xlink="http://www.w3.org/1999/xlink" content-type="dwc:verbatimCoordinates" xlink:type="simple">26°43.7'S, 142°39.1'E</named-content>, Plevna Downs, Tompilly Hill summit, 13 Dec 2007, C. Lambkin, N. Starick &amp; R. Mackenzie, 15454, sweep net, hilltopping, 220m, [dissected], PS1893, A007533, T152481 (QM). Condition: Good.</p><!--PageBreak--></tp:treatment-sec><tp:treatment-sec sec-type="Diagnosis"><title>Diagnosis.</title><p>Wing length 9.0 mm.</p><p>Small dark flies with heavily infuscated wings, hyaline only apically and medial spot. Face orange with shiny reddish-brown scales, frons black with shiny black scales. Collar yellow. Narrow laterothoracic stripe of whitish scales. Scutum black with dull lime-green metallic scales except pinkish metallic scales anterolaterally and posteromedially. Scutellum dark brown, darker basally with royal-blue metallic scales, purple metallic scales laterally and posteriorly. Widened base of costa with shiny reddish-brown scales, no paler scales posteriorly. Wing pattern broadly dimidiate (<xref ref-type="fig" rid="F6">Fig. 6A</xref>); black with hyaline areas, apically and medially. Apical hyaline area covering extreme apex of r<sub>1</sub>, apex of first r<sub>2+3</sub>, apical half of second r<sub>2+3</sub>, all r<sub>4</sub>, and extreme apex r<sub>5</sub>. Medial hyaline area covering middle of dc extending from M<sub>1</sub> across m-cu and into m<sub>2</sub>. Paler prediscoidal opaque area distinct. Alula and squama edged with long broad grey scales. T<sub>1</sub> with white Ma; <!--PageBreak-->long white flattened scales posterolaterally. Tergites black with royal-blue metallic scales that reflect purple (<xref ref-type="fig" rid="F6">Fig. 6D</xref>). Female T<sub>8</sub> A short, plate-like support distinct.</p></tp:treatment-sec><tp:treatment-sec sec-type="Description"><title>Description.</title><p><italic>Female. Head.</italic>(<xref ref-type="fig" rid="F6">Figs 6B–E</xref>). Face orange with shiny reddish-brown scales, frons black with shiny black scales; setae black, longest below distinct frontal depression. Antennal scape red, 3 × length of pedicel, with long black setae dense laterally and ventrally; pedicel red with black setae shorter and sparser dorsally; PP conical, 5 × length of pedicel, black with silvery pruinescence, distinct apical joint; BSM rod-like, expanded apically, reddish-brown, 2 × length of pedicel; ASM reddish, conical, length less than width of BSM (<xref ref-type="fig" rid="F6">Fig. 6E</xref>). Occiput with shiny black scales broadly filling indentation.</p><p><italic>Thorax.</italic> (<xref ref-type="fig" rid="F6">Figs 6B–D</xref>). Collar yellow. Narrow laterothoracic stripe of whitish scales. Long white flattened scales posteromedially. Scutum black with dull lime-green metallic scales except pinkish metallic scales anterolaterally and posteromedially; black setae. AN with black Ma, long yellow setae anteriorly; long, lightly iridescent scales at base of wing black. Prealar bristles strong, black and long. Postalar bristles strong, black and reaching almost apex of scutellum. Pleural hairs black with reddish iridescence. Ma of LT black, reddish-brown dorsally. Tympanal ridge and PL with yellowish flattened scales. Scutellum dark brown, darker basally with royal-blue metallic scales, purple metallic scales laterally and posteriorly; strong, black apical bristles. <italic>Legs</italic>. Reddish-brown, tarsi darker; scales and setae black. Pulvilli sharp, curved, half length of mid- and hind-tarsal claws. Halter knob dark reddish-brown, posteromedial edge broadly yellow. <italic>Wing</italic> (<xref ref-type="fig" rid="F6">Fig. 6A</xref>), cup open. Widened base of costa with shiny reddish-brown scales, no paler scales posteriorly. Wing pattern broadly dimidiate; black with hyaline areas, apically and medially. Apical hyaline area covering extreme apex of r<sub>1</sub>, apex of first r<sub>2+3</sub>, apical half of second r<sub>2+3</sub>, all r<sub>4</sub>, and extreme apex r<sub>5</sub>. Medial hyaline area covering middle of dc extending from M<sub>1</sub> across m-cu and into m<sub>2</sub>. Paler prediscoidal opaque area distinct. Anal edged with long black scales basally. Alula edged with long broad grey scales. Squama edged with dense overlapping long grey scales.</p><p><italic>Abdomen.</italic> (<xref ref-type="fig" rid="F6">Figs 6C–D</xref>). T<sub>1</sub> with white Ma; long white flattened scales posterolaterally. Tergites black with royal-blue metallic scales that reflect purple when not viewed dorsally, pleura with lateral tufts of long black setae on T<sub>2–7</sub>. Sternites black, with black scales and setae. <italic>Genitalia</italic> (<xref ref-type="fig" rid="F6">Fig. 6F–H</xref>). Dorsal T<sub>8</sub> A short, plate-like support distinct; T<sub>10</sub> with 4 pairs of stout AC spines. Furca with 2 long broad posteriorly directed arms with small recurved hook-like dorsal extensions apically.</p><p><italic>Male.</italic> Unknown.</p><fig id="F6" position="float" orientation="portrait"><label>Figure 6.</label><caption><p><italic><tp:taxon-name>Palirika mackenziei</tp:taxon-name></italic> sp. n., Female holotype. <bold>A</bold> Wing <bold>B</bold> Head lateral <bold>C</bold> Adult, lateral <bold>D</bold> Adult, dorsal; Male genitalia: <bold>E</bold> Antennae lateral; Genitalia: <bold>F</bold> Dorsal <bold>G</bold> Lateral <bold>H</bold> Dorsal, furca.</p></caption><graphic xmlns:xlink="http://www.w3.org/1999/xlink" xlink:href="ZooKeys-150-231-g006.jpg" position="float" orientation="portrait" xlink:type="simple"/></fig></tp:treatment-sec><tp:treatment-sec sec-type="Etymology"><title>Etymology.</title><p>This species is named <italic>mackenziei</italic> to acknowledge the enthusiasm and interest in all kinds of natural history by the Mackenzie family of Plevna Downs Station where the type, and only, specimen was collected. Since 2007, following the discovery of dinosaurs on their property, together with a large undescribed spider, CLL and Noel Starick have been welcomed by the Mackenzie family. Robyn Mackenzie was thrilled to be helping catch hill-topping beeflies on the summit of Tompilly Hill when the only female specimen of this unusual <italic><tp:taxon-name>Palirika</tp:taxon-name></italic> was captured (<xref ref-type="fig" rid="F1">Fig. 1A</xref>). We have happily instructed the family, the local Natural History Society, students, teachers,<!--PageBreak--> regional property owners and community members on the ins and outs of biodiversity of arid areas, especially the insects.</p></tp:treatment-sec><tp:treatment-sec sec-type="Distribution"><title>Distribution.</title><p>(<xref ref-type="fig" rid="F11">Fig. 11</xref>). This species has only been collected from the type locality in remote far south-western Queensland.</p></tp:treatment-sec><tp:treatment-sec><!--Section generated to contain objects referenced in tp:taxon-treatment.--><fig id="F1" position="float" orientation="portrait"><label>Figure 1.</label><caption><p>Collection sites. <bold>A</bold> CLL showing Robyn Mackenzie the single female specimen of <italic><tp:taxon-name>Palirika mackenziei</tp:taxon-name></italic> sp. n. collected hill-topping on the summit of Tompilly Hill in late December 2007 <bold>B</bold> Tompilly Hill, a jump up on Plevna Downs, in extremely arid south-western Queensland <bold>C</bold> A single male specimen of <italic><tp:taxon-name>Palirika culgoafloodplainensis</tp:taxon-name></italic> sp. n. was collected during a Bush Blitz survey from this Malaise trap, 7 km NNW Toulby Gate on Culgoa Floodplains National Park (NP) on the Queensland/New South Wales Border, 134 km WSW Dirranbandi <bold>D</bold> Forrest lookout on Karara Pastoral Lease 213 km ESE of Geraldton in Western Australia, where two male specimens of <italic><tp:taxon-name>Larrpana bushblitz</tp:taxon-name></italic> sp. n. were hand netted hill-topping by CLL in September 2009 during a Bush Blitz survey. Photographs A and B by N. Starick, QM.</p></caption><graphic xmlns:xlink="http://www.w3.org/1999/xlink" xlink:href="ZooKeys-150-231-g001.jpg" position="float" orientation="portrait" xlink:type="simple"/></fig><fig id="F2" position="float" orientation="portrait"><label>Figure 2.</label><caption><p>One of five most parsimonious cladograms (931 steps, CI = 0.24, RI =0.47). Part 1. Black circles = unique character changes, open circles = homoplasious changes. Bremer supports over branches.</p></caption><graphic xmlns:xlink="http://www.w3.org/1999/xlink" xlink:href="ZooKeys-150-231-g002.jpg" position="float" orientation="portrait" xlink:type="simple"/></fig><fig id="F3" position="float" orientation="portrait"><label>Figure 3.</label><caption><p>One of five most parsimonious cladograms (931 steps, CI = 0.24, RI =0.47). Part 2. Black circles = unique character changes, open circles = homoplasious changes. Bremer supports over branches.</p></caption><graphic xmlns:xlink="http://www.w3.org/1999/xlink" xlink:href="ZooKeys-150-231-g003.jpg" position="float" orientation="portrait" xlink:type="simple"/></fig><fig id="F11" position="float" orientation="portrait"><label>Figure 11.</label><caption><p>Map of distribution. Closed circle - <italic><tp:taxon-name>Palirika mackenziei</tp:taxon-name></italic> sp. n. Open square - <italic><tp:taxon-name>Palirika culgoafloodplainensis</tp:taxon-name></italic> sp. n. Closed square - <italic><tp:taxon-name>Larrpana bushblitz</tp:taxon-name></italic> sp. n.</p></caption><graphic xmlns:xlink="http://www.w3.org/1999/xlink" xlink:href="ZooKeys-150-231-g011.jpg" position="float" orientation="portrait" xlink:type="simple"/></fig></tp:treatment-sec></tp:taxon-treatment>
