# Supplementary material for: Bush Blitz aids description of three new species and a new genus of Australian beeflies (Diptera, Bombyliidae, Exoprosopini)
Source: Zookeys. 2011 Nov 28;(150):231–80. doi: 10.3897/zookeys.150.1881 (PMC3234441; doi:10.3897/zookeys.150.1881)
Supplement: XML Treatment for Larrpana [file zookeys.150.1881-treatment4.xml]

<!DOCTYPE tp:taxon-treatment
  PUBLIC "-//TaxonX//DTD Taxonomic Treatment Publishing DTD v0 20100105//EN" "tax-treatment-NSO.dtd">
<tp:taxon-treatment xmlns:tp="http://www.plazi.org/taxpub"><tp:treatment-meta><mixed-citation publication-type="journal"><person-group><name><surname>Lambkin</surname><given-names>Christine L.</given-names></name><name><surname>Bartlett</surname><given-names>Justin S.</given-names></name></person-group><article-title>Bush Blitz aids description of three new species and a new genus of Australian beeflies (Diptera, Bombyliidae, Exoprosopini)</article-title><source>Zookeys</source><day>28</day><month>11</month><year>2011</year><volume>2011</volume><issue>150</issue><fpage>231</fpage><lpage>280</lpage><pub-id pub-id-type="doi">10.3897/zookeys.150.1881</pub-id></mixed-citation></tp:treatment-meta><tp:nomenclature><tp:taxon-name>
                            <tp:taxon-name-part taxon-name-part-type="genus">Larrpana</tp:taxon-name-part>
                        <object-id xmlns:xlink="http://www.w3.org/1999/xlink" xlink:type="simple">urn:lsid:catalogueoflife.org:taxon:d9155668-29c1-102b-9a4a-00304854f820:col20110201</object-id>
                        <object-id xmlns:xlink="http://www.w3.org/1999/xlink" xlink:type="simple">http://species-id.net/wiki/Larrpana</object-id>
                        </tp:taxon-name><tp:taxon-authority>Lambkin &amp; Yeates 2003</tp:taxon-authority></tp:nomenclature><tp:treatment-sec sec-type="Type species"><title>Type species:</title><p><italic><tp:taxon-name>Exoprosopa dimidiatipennis</tp:taxon-name></italic> <xref ref-type="bibr" rid="B7">Bowden 1971</xref>: 64.</p></tp:treatment-sec><tp:treatment-sec sec-type="Rediagnosis"><title>Rediagnosis.</title><p>Dimidiate wing pattern as in <xref ref-type="fig" rid="F7">Figure 7A–B</xref>, dark basally, hyaline apically; infuscation forming a distinctly separated, basal triangle leaving the apex of the posterior cubital and anal cells broadly hyaline. Cream laterothoracic stripes, white scale bands on T<sub>3</sub>, sparse white scales on T<sub>6–7</sub>. Epandrial basolateral flange longer and broader than the length of the epandrial base. Gonocoxae deeply narrowed medially, tufts of thickened setae on distinct ventral flange that projects basally; EP with rounded, projecting, lateral lobes; short, wedge-shaped AAES; EJA long. Sperm pump long with unpigmented papillae, collar or clear ring surrounding join between BB and thick-walled round SR.</p><p>Included species: <italic><tp:taxon-name>Larrpana bushblitz</tp:taxon-name></italic> sp. n., <italic><tp:taxon-name>Larrpana dimidiatipennis</tp:taxon-name></italic>, <italic><tp:taxon-name>Larrpana collessi</tp:taxon-name></italic> Lambkin &amp; Yeates 2003, <italic><tp:taxon-name>Larrpana zwicki</tp:taxon-name></italic>.</p></tp:treatment-sec><tp:treatment-sec><!--Section generated to contain objects referenced in tp:taxon-treatment.--><fig id="F7" position="float" orientation="portrait"><label>Figure 7.</label><caption><p><italic><tp:taxon-name>Larrpana bushblitz</tp:taxon-name></italic> sp. n. <bold>A</bold> Adult, lateral <bold>B</bold> Adult, dorsal <bold>C</bold> Antennae dorsal <bold>D</bold> Head lateral.</p></caption><graphic xmlns:xlink="http://www.w3.org/1999/xlink" xlink:href="ZooKeys-150-231-g007.jpg" position="float" orientation="portrait" xlink:type="simple"/></fig></tp:treatment-sec><ref-list><ref id="B7"><mixed-citation xmlns:xlink="http://www.w3.org/1999/xlink" xlink:type="simple"><person-group><name name-style="western"><surname>Bowden</surname><given-names>J</given-names></name></person-group> (<year>1971</year>)<source> A Note on the name <italic>Exoprosopa dimidiata</italic> Roberts (Diptera: Bombyliidae). Journal of the Australian Entomological Society 10: 64. </source><ext-link ext-link-type="uri" xlink:href="http://dx.doi.org/10.1111/j.1440-6055.1971.tb00012.x" xlink:type="simple">doi: 10.1111/j.1440-6055.1971.tb00012.x</ext-link></mixed-citation></ref></ref-list></tp:taxon-treatment>
