# Supplementary material for: Bush Blitz aids description of three new species and a new genus of Australian beeflies (Diptera, Bombyliidae, Exoprosopini)
Source: Zookeys. 2011 Nov 28;(150):231–80. doi: 10.3897/zookeys.150.1881 (PMC3234441; doi:10.3897/zookeys.150.1881)
Supplement: XML Treatment for Larrpana bushblitz [file zookeys.150.1881-treatment5.xml]

<!DOCTYPE tp:taxon-treatment
  PUBLIC "-//TaxonX//DTD Taxonomic Treatment Publishing DTD v0 20100105//EN" "tax-treatment-NSO.dtd">
<tp:taxon-treatment xmlns:tp="http://www.plazi.org/taxpub"><tp:treatment-meta><mixed-citation publication-type="journal"><person-group><name><surname>Lambkin</surname><given-names>Christine L.</given-names></name><name><surname>Bartlett</surname><given-names>Justin S.</given-names></name></person-group><article-title>Bush Blitz aids description of three new species and a new genus of Australian beeflies (Diptera, Bombyliidae, Exoprosopini)</article-title><source>Zookeys</source><day>28</day><month>11</month><year>2011</year><volume>2011</volume><issue>150</issue><fpage>231</fpage><lpage>280</lpage><pub-id pub-id-type="doi">10.3897/zookeys.150.1881</pub-id></mixed-citation></tp:treatment-meta><tp:nomenclature><tp:taxon-name>
                            <tp:taxon-name-part taxon-name-part-type="genus">Larrpana</tp:taxon-name-part>
                            <tp:taxon-name-part taxon-name-part-type="species">bushblitz</tp:taxon-name-part>
                        <object-id xmlns:xlink="http://www.w3.org/1999/xlink" xlink:type="simple">urn:lsid:zoobank.org:act:1CFF61E9-10C6-4185-8135-CDA4DAEB69A9</object-id>
                        <object-id xmlns:xlink="http://www.w3.org/1999/xlink" xlink:type="simple">http://species-id.net/wiki/Larrpana_bushblitz</object-id>
                        <object-id xmlns:xlink="http://www.w3.org/1999/xlink" xlink:type="simple">http://www.morphbank.net/?id=692334</object-id>
                        </tp:taxon-name><tp:taxon-authority>Lambkin</tp:taxon-authority><tp:taxon-status xmlns:xlink="http://www.w3.org/1999/xlink" xlink:type="simple">sp. n.</tp:taxon-status><xref ref-type="fig" rid="F1">Figs 1D</xref><xref ref-type="fig" rid="F2">2</xref><xref ref-type="fig" rid="F3">3</xref><xref ref-type="fig" rid="F7">7</xref><xref ref-type="fig" rid="F8">8</xref><xref ref-type="fig" rid="F11">11</xref></tp:nomenclature><tp:treatment-sec sec-type="Material examined"><title>Material examined. </title><p><italic>Holotype.</italic> <bold>Western Australia</bold>: ♂, <named-content xmlns:xlink="http://www.w3.org/1999/xlink" content-type="dwc:verbatimCoordinates" xlink:type="simple">29.302°S, 116.725°E</named-content>, Karara, 23.5km ESE Boiada Camp, 356m, 17 Sep 2009, Lambkin, sweeping, 18402, rocky hilltop, hilltopping, PS1714, WAM 82396 (WAM). Condition: Good.</p><p>Paratypes. <italic>Western Australia:</italic> 1♂, same data as holotype, T152479 (QM); 1♂, <named-content xmlns:xlink="http://www.w3.org/1999/xlink" content-type="dwc:verbatimCoordinates" xlink:type="simple">29.309°S, 116.731°E</named-content>, Karara, Forest lookout, 24.4km SE Boiada Camp, 17 Sep 2009, 18405, Lambkin, sweeping, 410m, rocky hilltop, hilltopping, [dissected], PS1894, WAM 82397 (WAM); 1♂, same data Forest lookout, A007534, T152480 (QM).</p></tp:treatment-sec><tp:treatment-sec sec-type="Diagnosis"><title>Diagnosis.</title><p>Wing length 14 mm</p><p>Medium, dark, densely setose, flies with black, dimidiate wings with five indistinct yellowish spots (<xref ref-type="fig" rid="F7">Fig. 7A, B</xref>); infuscation indented in 1st r<sub>2+3</sub>; no lobe or medial band; dc infuscated except for rectangular hyaline area at junction of m-cu and m-m. Thoracic collar yellow. Dorsal surface of thorax, scutellum and abdomen covered with long upstanding setae, producing distinct fluffy appearance. T<sub>3</sub> with uninterrupted white band of upstanding scales narrowing medially, laterally spanning entire tergite. Alula and squama edged with dense long cream scales; proximal 1/3 of anal cell edged with <!--PageBreak-->black scales, longest basally. Male (<xref ref-type="fig" rid="F8">Fig. 8</xref>) E with basal flange very long, broad, extending basally, apically recurved. H large, subquadrate in lateral view, distinctly projecting.</p></tp:treatment-sec><tp:treatment-sec sec-type="Description"><title>Description. </title><p><italic>Male. Head</italic>(<xref ref-type="fig" rid="F7">Fig. 7A–D</xref>). Frons reddish-brown, face red, face and frons with transparent scales, black setae longest below shallow frontal depression. Antenna (<xref ref-type="fig" rid="F7">Fig. 7C</xref>). Scape 2.5 × length of pedicel, red; pedicel red; PP long, 3–4 × length of pedicel, as long as scape and pedicel combined, dark reddish-brown, with reddish pruinescence; BSM dark reddish-brown, 2 × length of pedicel, not expanded apically; ASM minute blunt cone, length less than width of BSM. Narrow band of cream scales at posterior margin of eye medially.</p><p><italic>Thorax</italic> (<xref ref-type="fig" rid="F7">Fig. 7A, B</xref>). Collar yellow. Very broad distinct laterothoracic stripe of dense long white scales. Scutum black; scales long, reddish-brown, white posteriorly; long dense black setae, longest anteriorly and posteriorly. AN and PN with Ma admixed black and reddish-brown; long, slightly iridescent, reddish-brown scales at base of wing. Pleural hairs black, with reddish-brown iridescence. Scales on APA white. Laterotergite with dark reddish-brown Ma ventrally, white dorsally and red medially. Plumula with dense long white scales and TR with dense long yellow scales. Scutellum dark reddish-brown, black basally; scales black basally, transparent pale-brown medially and posteriorly, posterior scales longest; long dense, black setae. Legs reddish-yellow with black scales. Microchaetae on fore-tarsi curved apically. Pulvilli straight sharp cones, more than 1/3 length of mid- and hind-tarsal claws. Halter knob red with pale whitish apical edge. <italic>Wing</italic> (<xref ref-type="fig" rid="F7">Fig. 7A, B</xref>). Widened base of C with black scales with pale band posteriorly. Spur-veins present on base of R<sub>4</sub> extending into r<sub>4</sub> and on apex of m-cu extending into m<sub>2</sub> in some specimens; bump at basal bend of m-cu. Wing pattern (<xref ref-type="fig" rid="F7">Fig. 7A, B</xref>) black, dimidiate, broad basal infuscation following R proximal to i-r<sub>1</sub> to wing margin in apical 4/5 anal cell; indented in 1st r<sub>2+3</sub>; no lobe or medial band;<!--PageBreak--> dc infuscated except for rectangular hyaline area at junction of m-cu and m-m; apex hyaline. Dark yellowish-brown areas bordering base of CuA<sub>1</sub>, join of R<sub>1</sub> and R<sub>s</sub>, r-m continuing onto base of R<sub>2+3</sub>, and base m-cu; together with prediscoidal opaque area <!--PageBreak-->forming indistinct pentagonal pattern of spots within infuscation. Anal and cup infuscated for basal 4/5. Alula and squama edged with dense long cream scales; proximal 1/3 of anal cell edged with black scales, longest basally.</p><p><italic>Abdomen.</italic> (<xref ref-type="fig" rid="F7">Fig. 7A, B</xref>). Tergites black with red anterolateral areas medially rounded on T<sub>2–3</sub> &lt; 1/4 width of tergite. Scales dense, black except: T<sub>3</sub> with uninterrupted white band of upstanding scales narrowing medially, laterally spanning entire tergite; T<sub>1–3</sub> with dense long white upstanding lateral scales; T<sub>6–7</sub> with white scales. T<sub>1</sub> with Ma white dorsally and laterally, yellow ventrally. T<sub>1–3</sub> with long dense white setae laterally, pale brown anteriorly, and black posteromedially; T<sub>4–7</sub> with long dense thick black setae. Sternites red with sparse long pale reddish scales, dense long black setae. <italic>Genitalia</italic> (<xref ref-type="fig" rid="F8">Fig. 8</xref>). Epandrium red with distinct anterolateral flange bearing cluster of long black setae; basal flange very large, long, broad, extending basally and apically upcurved; setae black, loosely grouped anterolaterally; SES very long, linear, broadened basally. Gonocoxae red, strongly narrowed medially; ventral ridge projecting; LAEA deeply convex; GS cupped within G margins, subquadrate base projecting apically; very large recurved rami extending beyond G margins; setae long black, not short apically, dense tufts of long, thickened setae medially, directed basally, very long thin setae continuing laterally; H large, subquadrate in lateral view, distinctly projecting. Epiphallus 1.4 × neck width; with apical margins inturned forming projecting rounded lobes.</p><p><italic>Female.</italic> Unknown.</p><fig id="F7" position="float" orientation="portrait"><label>Figure 7.</label><caption><p><italic><tp:taxon-name>Larrpana bushblitz</tp:taxon-name></italic> sp. n. <bold>A</bold> Adult, lateral <bold>B</bold> Adult, dorsal <bold>C</bold> Antennae dorsal <bold>D</bold> Head lateral.</p></caption><graphic xmlns:xlink="http://www.w3.org/1999/xlink" xlink:href="ZooKeys-150-231-g007.jpg" position="float" orientation="portrait" xlink:type="simple"/></fig><fig id="F8" position="float" orientation="portrait"><label>Figure 8.</label><caption><p><italic><tp:taxon-name>Larrpana bushblitz</tp:taxon-name></italic> sp. n. Male genitalia: A) Epandrium ventral with sub-epandrial sclerites <bold>B </bold>Epandrium lateral <bold>C</bold> T<sub>8</sub>, dorsal <bold>D</bold> S<sub>8</sub>, ventral; Male genitalia: <bold>E</bold> Gonocoxal complex dorsal <bold>F </bold>Gonocoxal complex lateral <bold>G</bold> Gonocoxal complex ventral <bold>H</bold> Adeagal complex dorsal <bold>I</bold> Adeagal complex lateral <bold>J </bold>Adeagal complex ventral. Scale line = 0.5 mm.</p></caption><graphic xmlns:xlink="http://www.w3.org/1999/xlink" xlink:href="ZooKeys-150-231-g008.jpg" position="float" orientation="portrait" xlink:type="simple"/></fig></tp:treatment-sec><tp:treatment-sec sec-type="Etymology"><title>Etymology.</title><p>This species is named as a noun in apposition after the three-year, multimillion dollar Bush Blitz program that organised and funded the survey on Charles Darwin Reserve, Karara, Lochada and Kadji Kadji Pastoral Leases in Western Australia on which this species was collected. The core focus of the Bush Blitz program is to document the plants and animals in hundreds of properties across Australia’s National Reserve System, and on nature discovery – identifying and describing new species of plants and animals. The Bush Blitz program also funded the survey in western New South Wales and Queensland on which <italic><tp:taxon-name>Palirika culgoafloodplainensis</tp:taxon-name></italic> sp. n. was collected (<xref ref-type="bibr" rid="B1">ABRS BB 2009/23887</xref>) and funded the description of these three species (ABRS BB TTG209-06).</p></tp:treatment-sec><tp:treatment-sec sec-type="Distribution"><title>Distribution.</title><p>(<xref ref-type="fig" rid="F11">Fig. 11</xref>). <italic><tp:taxon-name>Larrpana bushblitz</tp:taxon-name></italic> sp. n. has only been collected from Karara Pastoral Lease, 213 km ESE of Geraldton in Western Australia.</p></tp:treatment-sec><tp:treatment-sec sec-type="Comments"><title>Comments.</title><p>On collection, this species appeared similar to the two male specimens of <italic><tp:taxon-name>Larrpana zwicki</tp:taxon-name></italic> collected only near Windorah (<xref ref-type="bibr" rid="B22">Lambkin et al. 2003</xref>) and phylogenetic analysis (<xref ref-type="fig" rid="F2">Figs 2</xref>–<xref ref-type="fig" rid="F3">3</xref>) indicates a close relationship between the two.</p></tp:treatment-sec><tp:treatment-sec><!--Section generated to contain objects referenced in tp:taxon-treatment.--><fig id="F1" position="float" orientation="portrait"><label>Figure 1.</label><caption><p>Collection sites. <bold>A</bold> CLL showing Robyn Mackenzie the single female specimen of <italic><tp:taxon-name>Palirika mackenziei</tp:taxon-name></italic> sp. n. collected hill-topping on the summit of Tompilly Hill in late December 2007 <bold>B</bold> Tompilly Hill, a jump up on Plevna Downs, in extremely arid south-western Queensland <bold>C</bold> A single male specimen of <italic><tp:taxon-name>Palirika culgoafloodplainensis</tp:taxon-name></italic> sp. n. was collected during a Bush Blitz survey from this Malaise trap, 7 km NNW Toulby Gate on Culgoa Floodplains National Park (NP) on the Queensland/New South Wales Border, 134 km WSW Dirranbandi <bold>D</bold> Forrest lookout on Karara Pastoral Lease 213 km ESE of Geraldton in Western Australia, where two male specimens of <italic><tp:taxon-name>Larrpana bushblitz</tp:taxon-name></italic> sp. n. were hand netted hill-topping by CLL in September 2009 during a Bush Blitz survey. Photographs A and B by N. Starick, QM.</p></caption><graphic xmlns:xlink="http://www.w3.org/1999/xlink" xlink:href="ZooKeys-150-231-g001.jpg" position="float" orientation="portrait" xlink:type="simple"/></fig><fig id="F2" position="float" orientation="portrait"><label>Figure 2.</label><caption><p>One of five most parsimonious cladograms (931 steps, CI = 0.24, RI =0.47). Part 1. Black circles = unique character changes, open circles = homoplasious changes. Bremer supports over branches.</p></caption><graphic xmlns:xlink="http://www.w3.org/1999/xlink" xlink:href="ZooKeys-150-231-g002.jpg" position="float" orientation="portrait" xlink:type="simple"/></fig><fig id="F3" position="float" orientation="portrait"><label>Figure 3.</label><caption><p>One of five most parsimonious cladograms (931 steps, CI = 0.24, RI =0.47). Part 2. Black circles = unique character changes, open circles = homoplasious changes. Bremer supports over branches.</p></caption><graphic xmlns:xlink="http://www.w3.org/1999/xlink" xlink:href="ZooKeys-150-231-g003.jpg" position="float" orientation="portrait" xlink:type="simple"/></fig><fig id="F11" position="float" orientation="portrait"><label>Figure 11.</label><caption><p>Map of distribution. Closed circle - <italic><tp:taxon-name>Palirika mackenziei</tp:taxon-name></italic> sp. n. Open square - <italic><tp:taxon-name>Palirika culgoafloodplainensis</tp:taxon-name></italic> sp. n. Closed square - <italic><tp:taxon-name>Larrpana bushblitz</tp:taxon-name></italic> sp. n.</p></caption><graphic xmlns:xlink="http://www.w3.org/1999/xlink" xlink:href="ZooKeys-150-231-g011.jpg" position="float" orientation="portrait" xlink:type="simple"/></fig></tp:treatment-sec><ref-list><ref id="B1"><mixed-citation xmlns:xlink="http://www.w3.org/1999/xlink" xlink:type="simple"><person-group><name name-style="western"><surname>ABRS</surname></name></person-group> (<year>2009</year>)<source> Australian Faunal Directory. In ‘Australian Faunal Directory’, Australian Biological Resources Study, Canberra.</source></mixed-citation></ref><ref id="B22"><mixed-citation xmlns:xlink="http://www.w3.org/1999/xlink" xlink:type="simple"><person-group><name name-style="western"><surname>Lambkin</surname><given-names>CL</given-names></name><name name-style="western"><surname>Yeates</surname><given-names>DK</given-names></name><name name-style="western"><surname>Greathead</surname><given-names>DJ</given-names></name></person-group> (<year>2003</year>)<article-title> An evolutionary radiation of bee flies in semi-arid Australia: Systematics of the Exoprosopini (Diptera: Bombyliidae).</article-title><source>Invertebrate Systematics </source><volume>17</volume>: <fpage>735</fpage>-<lpage>891</lpage>. <ext-link ext-link-type="uri" xlink:href="http://dx.doi.org/10.1071/IS03020" xlink:type="simple">doi: 10.1071/IS03020</ext-link></mixed-citation></ref></ref-list></tp:taxon-treatment>
