# Supplementary material for: Bush Blitz aids description of three new species and a new genus of Australian beeflies (Diptera, Bombyliidae, Exoprosopini)
Source: Zookeys. 2011 Nov 28;(150):231–80. doi: 10.3897/zookeys.150.1881 (PMC3234441; doi:10.3897/zookeys.150.1881)
Supplement: XML Treatment for Munjua [file zookeys.150.1881-treatment6.xml]

<!DOCTYPE tp:taxon-treatment
  PUBLIC "-//TaxonX//DTD Taxonomic Treatment Publishing DTD v0 20100105//EN" "tax-treatment-NSO.dtd">
<tp:taxon-treatment xmlns:tp="http://www.plazi.org/taxpub"><tp:treatment-meta><mixed-citation publication-type="journal"><person-group><name><surname>Lambkin</surname><given-names>Christine L.</given-names></name><name><surname>Bartlett</surname><given-names>Justin S.</given-names></name></person-group><article-title>Bush Blitz aids description of three new species and a new genus of Australian beeflies (Diptera, Bombyliidae, Exoprosopini)</article-title><source>Zookeys</source><day>28</day><month>11</month><year>2011</year><volume>2011</volume><issue>150</issue><fpage>231</fpage><lpage>280</lpage><pub-id pub-id-type="doi">10.3897/zookeys.150.1881</pub-id></mixed-citation></tp:treatment-meta><tp:nomenclature><tp:taxon-name>
                            <tp:taxon-name-part taxon-name-part-type="genus">Munjua</tp:taxon-name-part>
                        <object-id xmlns:xlink="http://www.w3.org/1999/xlink" xlink:type="simple">urn:lsid:catalogueoflife.org:taxon:d916e848-29c1-102b-9a4a-00304854f820:col20110201</object-id>
                        <object-id xmlns:xlink="http://www.w3.org/1999/xlink" xlink:type="simple">http://species-id.net/wiki/Munjua</object-id>
                        </tp:taxon-name><tp:taxon-authority>Lambkin &amp; Yeates 2003</tp:taxon-authority></tp:nomenclature><tp:treatment-sec sec-type="Type species"><title>Type species:</title><p><italic><tp:taxon-name>Munjua erugata</tp:taxon-name></italic> Lambkin &amp; Yeates, 2003: 795.</p></tp:treatment-sec><tp:treatment-sec sec-type="Rediagnosis"><title>Rediagnosis.</title><p>Wing with medial hyaline band not linear and narrowing apically, apical infuscated band not meeting posterior wing margin more broadly than medial<!--PageBreak--> hyaline band. Gonocoxae deeply narrowed medially, broadly indented basally, with tufts of thickened setae ventromedially, H projecting but not forming a finger-like extension; AE short; EP with medioventral process above AE; very long AAES reaching<!--PageBreak--><!--PageBreak--> G margins; EJA racquet-shaped, very long. Sperm pump short with unpigmented papillae, apical endplate simple with thin processes; thick-walled round SR with distinct basal bulb.</p><p>Included species: <italic><tp:taxon-name>Munjua erugata</tp:taxon-name></italic> Lambkin &amp; Yeates 2003, <italic><tp:taxon-name>Munjua lepidokingi</tp:taxon-name></italic> Lambkin &amp; Yeates 2003, <italic><tp:taxon-name>Munjua paralutea</tp:taxon-name></italic> Lambkin &amp; Paramonov 2003.</p></tp:treatment-sec><tp:treatment-sec sec-type="Comments"><title>Comments.</title><p>See reference to the rediagnosis of the genus <italic><tp:taxon-name>Munjua</tp:taxon-name></italic> in the phylogenetic results.</p></tp:treatment-sec></tp:taxon-treatment>
