# Supplementary material for: Bush Blitz aids description of three new species and a new genus of Australian beeflies (Diptera, Bombyliidae, Exoprosopini)
Source: Zookeys. 2011 Nov 28;(150):231–80. doi: 10.3897/zookeys.150.1881 (PMC3234441; doi:10.3897/zookeys.150.1881)
Supplement: XML Treatment for Ngalki [file zookeys.150.1881-treatment7.xml]

<!DOCTYPE tp:taxon-treatment
  PUBLIC "-//TaxonX//DTD Taxonomic Treatment Publishing DTD v0 20100105//EN" "tax-treatment-NSO.dtd">
<tp:taxon-treatment xmlns:tp="http://www.plazi.org/taxpub"><tp:treatment-meta><mixed-citation publication-type="journal"><person-group><name><surname>Lambkin</surname><given-names>Christine L.</given-names></name><name><surname>Bartlett</surname><given-names>Justin S.</given-names></name></person-group><article-title>Bush Blitz aids description of three new species and a new genus of Australian beeflies (Diptera, Bombyliidae, Exoprosopini)</article-title><source>Zookeys</source><day>28</day><month>11</month><year>2011</year><volume>2011</volume><issue>150</issue><fpage>231</fpage><lpage>280</lpage><pub-id pub-id-type="doi">10.3897/zookeys.150.1881</pub-id></mixed-citation></tp:treatment-meta><tp:nomenclature><tp:taxon-name>
                            <tp:taxon-name-part taxon-name-part-type="genus">Ngalki</tp:taxon-name-part>
                        <object-id xmlns:xlink="http://www.w3.org/1999/xlink" xlink:type="simple">urn:lsid:zoobank.org:act:77AACA67-1FA6-4CD9-871E-D95C34FDE977</object-id>
                        <object-id xmlns:xlink="http://www.w3.org/1999/xlink" xlink:type="simple">http://species-id.net/wiki/Ngalki</object-id>
                        </tp:taxon-name><tp:taxon-authority>Lambkin</tp:taxon-authority><tp:taxon-status xmlns:xlink="http://www.w3.org/1999/xlink" xlink:type="simple">gen. n.</tp:taxon-status></tp:nomenclature><tp:treatment-sec sec-type="Type species"><title>Type species:</title><p><italic><tp:taxon-name>Munjua trigona</tp:taxon-name></italic> Lambkin &amp; Yeates, 2003: 804.</p></tp:treatment-sec><tp:treatment-sec sec-type="Diagnosis"><title>Diagnosis.</title><p>Wing with medial hyaline band linear and narrowing apically, apical infuscated band meeting posterior wing margin twice breadth of medial hyaline band (<xref ref-type="fig" rid="F9">Fig. 9A, B</xref>). Gonocoxae deeply narrowed medially, broadly indented basally, with tufts of thickened setae ventromedially, H projecting forming finger-like extension (<xref ref-type="fig" rid="F9">Figs 9E</xref>, <xref ref-type="fig" rid="F10">10F</xref>); AE short; EP with medioventral process above AE; very long AAES reaching G margins; EJA racquet-shaped, very long (<xref ref-type="fig" rid="F10">Fig. 10</xref>). Sperm pump short with<!--PageBreak--> unpigmented papillae, apical endplate simple with thin processes; thick-walled round SR with no basal bulb (<xref ref-type="fig" rid="F9">Fig. 9F–H</xref>).</p></tp:treatment-sec><tp:treatment-sec sec-type="Etymology"><title>Etymology.</title><p>The name for the genus <italic><tp:taxon-name>Ngalki</tp:taxon-name></italic> is from the aboriginal term <italic>ngalki</italic> for “little finger” from the Ngiyampaa language spoken in much of central New South Wales (<xref ref-type="bibr" rid="B12">Donaldson 1994</xref>), referring to the diagnostic character of the male genitalia for this genus, and is treated as neutral. This follows the tradition set in <xref ref-type="bibr" rid="B22">Lambkin et al. (2003)</xref>, of using appropriate aboriginal terms for the names of new genera of Australian exoprosopines.</p><p>Included species: <italic><tp:taxon-name>Munjua trigona</tp:taxon-name></italic> Lambkin &amp; Yeates, 2003</p></tp:treatment-sec><tp:treatment-sec sec-type="Comments"><title>Comments.</title><p>See reference to the erection of the genus <italic><tp:taxon-name>Ngalki</tp:taxon-name></italic> in the phylogenetic results.</p></tp:treatment-sec><tp:treatment-sec><!--Section generated to contain objects referenced in tp:taxon-treatment.--><fig id="F9" position="float" orientation="portrait"><label>Figure 9.</label><caption><p><italic><tp:taxon-name>Ngalki trigonium</tp:taxon-name></italic>. <bold>A</bold> Adult, antero-lateral <bold>B</bold> Adult, dorsal <bold>C</bold> Head and thorax lateral <bold>D </bold>Antennae lateral <bold>E</bold> Male genitalic complex showing diagnostic finger-like projection on hypandrium, clearly visible <italic>in situ</italic>. Female genitalia: <bold>F</bold> Dorsal <bold>G</bold> Lateral <bold>H</bold> Dorsal, furca and spermathecal complex.</p></caption><graphic xmlns:xlink="http://www.w3.org/1999/xlink" xlink:href="ZooKeys-150-231-g009.jpg" position="float" orientation="portrait" xlink:type="simple"/></fig><fig id="F10" position="float" orientation="portrait"><label>Figure 10.</label><caption><p><italic><tp:taxon-name>Ngalki trigonium</tp:taxon-name></italic>. Male genitalia: <bold>A</bold> Epandrium ventral with sub-epandrial sclerites <bold>B </bold>Epandrium lateral <bold>C</bold> T<sub>8</sub>, dorsal <bold>D</bold> S<sub>8</sub>, ventral <bold>E</bold> Gonocoxal complex dorsal <bold>F</bold> Gonocoxal complex lateral showing diagnostic finger-like projection on hypandrium <bold>G</bold> Gonocoxal complex ventral <bold>H</bold> Adeagal complex dorsal <bold>I</bold> Adeagal complex lateral <bold>J</bold> Adeagal complex ventral. Scale line = 0.5 mm.</p></caption><graphic xmlns:xlink="http://www.w3.org/1999/xlink" xlink:href="ZooKeys-150-231-g010.jpg" position="float" orientation="portrait" xlink:type="simple"/></fig></tp:treatment-sec><ref-list><ref id="B12"><mixed-citation xmlns:xlink="http://www.w3.org/1999/xlink" xlink:type="simple"><person-group><name name-style="western"><surname>Donaldson</surname><given-names>T</given-names></name></person-group> (<year>1994</year>)<source> Ngiyampaa. In ‘Macquarie Aboriginal words : a dictionary of words from Australian Aboriginal and Torres Strait Islander languages’ (Eds Thieberger NMcGregor W.), pp. 23–40. (Macquarie Library, Macquarie University: North Ryde, N.S.W.)</source></mixed-citation></ref><ref id="B22"><mixed-citation xmlns:xlink="http://www.w3.org/1999/xlink" xlink:type="simple"><person-group><name name-style="western"><surname>Lambkin</surname><given-names>CL</given-names></name><name name-style="western"><surname>Yeates</surname><given-names>DK</given-names></name><name name-style="western"><surname>Greathead</surname><given-names>DJ</given-names></name></person-group> (<year>2003</year>)<article-title> An evolutionary radiation of bee flies in semi-arid Australia: Systematics of the Exoprosopini (Diptera: Bombyliidae).</article-title><source>Invertebrate Systematics </source><volume>17</volume>: <fpage>735</fpage>-<lpage>891</lpage>. <ext-link ext-link-type="uri" xlink:href="http://dx.doi.org/10.1071/IS03020" xlink:type="simple">doi: 10.1071/IS03020</ext-link></mixed-citation></ref></ref-list></tp:taxon-treatment>
