# Supplementary material for: Bush Blitz aids description of three new species and a new genus of Australian beeflies (Diptera, Bombyliidae, Exoprosopini)
Source: Zookeys. 2011 Nov 28;(150):231–80. doi: 10.3897/zookeys.150.1881 (PMC3234441; doi:10.3897/zookeys.150.1881)
Supplement: XML Treatment for Ngalki trigonium [file zookeys.150.1881-treatment8.xml]

<!DOCTYPE tp:taxon-treatment
  PUBLIC "-//TaxonX//DTD Taxonomic Treatment Publishing DTD v0 20100105//EN" "tax-treatment-NSO.dtd">
<tp:taxon-treatment xmlns:tp="http://www.plazi.org/taxpub"><tp:treatment-meta><mixed-citation publication-type="journal"><person-group><name><surname>Lambkin</surname><given-names>Christine L.</given-names></name><name><surname>Bartlett</surname><given-names>Justin S.</given-names></name></person-group><article-title>Bush Blitz aids description of three new species and a new genus of Australian beeflies (Diptera, Bombyliidae, Exoprosopini)</article-title><source>Zookeys</source><day>28</day><month>11</month><year>2011</year><volume>2011</volume><issue>150</issue><fpage>231</fpage><lpage>280</lpage><pub-id pub-id-type="doi">10.3897/zookeys.150.1881</pub-id></mixed-citation></tp:treatment-meta><tp:nomenclature><tp:taxon-name>
                            <tp:taxon-name-part taxon-name-part-type="genus">Ngalki</tp:taxon-name-part>
                            <tp:taxon-name-part taxon-name-part-type="species">trigonium</tp:taxon-name-part>
                        <object-id xmlns:xlink="http://www.w3.org/1999/xlink" xlink:type="simple">urn:lsid:catalogueoflife.org:taxon:db706730-2dc5-11e0-98c6-2ce70255a436:col20110201</object-id>
                        <object-id xmlns:xlink="http://www.w3.org/1999/xlink" xlink:type="simple">http://species-id.net/wiki/Ngalki_trigonium</object-id>
                        <object-id xmlns:xlink="http://www.w3.org/1999/xlink" xlink:type="simple">http://www.morphbank.net/?id=692333</object-id>
                        </tp:taxon-name><tp:taxon-authority>(Lambkin &amp; Yeates)</tp:taxon-authority><tp:taxon-status xmlns:xlink="http://www.w3.org/1999/xlink" xlink:type="simple">comb. n.</tp:taxon-status><xref ref-type="fig" rid="F2">Figs 2</xref><xref ref-type="fig" rid="F3">3</xref><xref ref-type="fig" rid="F9">9</xref><xref ref-type="fig" rid="F10">10</xref><tp:nomenclature-citation-list><tp:nomenclature-citation><tp:taxon-name>Munjua trigona</tp:taxon-name><comment> Lambkin &amp; Yeates, 2003: 804.</comment></tp:nomenclature-citation></tp:nomenclature-citation-list></tp:nomenclature><tp:treatment-sec sec-type="Material examined"><title>Material examined.</title><p><italic>Paratypes.</italic> <bold>New South Wales:</bold> 1♂, Round Hill Nature Reserve, 27 Dec 1976, G. Daniels, GDCB Reg # 14199, K 253709; 1♀, Round Hill Nature Reserve, same, GDCB Reg # 17925, K 253717 (AM). <bold>Victoria:</bold> 1♀, Wyperfield Nat Park, 7 Dec 1976, G. Daniels, GDCB Reg # 14163, K 253707; 3♂, Wyperfield Nat Park, 8 Dec 1976, G. Daniels, GDCB Reg # 17924, #14164, # 17923, K 253720, (PS1936) K 253702, K 253712 (AM).</p></tp:treatment-sec><tp:treatment-sec sec-type="Other material"><title>Other material.</title><p><bold>New South Wales:</bold> 1♀, Round Hill area, 24–25 Nov 1991, A. Sundholm, [dissected], PS1935, K 289927 (AM). <bold>Western Australia:</bold> 1♂, Fraser Range, 8 Nov 1977, A. Atkins, [dissected], GDCB Reg # 14165, PS1934, K 253698 (AM).</p></tp:treatment-sec><tp:treatment-sec sec-type="Rediagnosis"><title>Rediagnosis.</title><p>Large dark flies (wing length 15-20 mm), wings as in <xref ref-type="fig" rid="F9">Figure 9B</xref>, dark with narrow, linear, medial hyaline band; long, finger-like apically-directed projection on hypandrium (<xref ref-type="fig" rid="F9">Figs 9E</xref>, <xref ref-type="fig" rid="F10">10F</xref>). Laterothoracic stripe creamy-white. Broad white scale band on T<sub>3</sub>, T<sub>4–5</sub> with black scales, T<sub>6–7</sub> with white scales. Epandrium with long golden setae; SES joined medially. Epiphallus with short medial projection. Female with no BB between pump and pale, square SR.</p></tp:treatment-sec><tp:treatment-sec sec-type="Redescription"><title>Redescription. </title><p><italic>Male. Head</italic> (<xref ref-type="fig" rid="F9">Fig. 9C</xref>). Face and frons red with reddish-yellow scales, black setae longest below deep frontal depression. Antennal scape 3 × length of pedicel, red; pedicel red; PP 3.5 × length of pedicel, black with reddish pruinescence; BSM dark reddish-brown, 3.5 × length of pedicel, expanded apically; ASM short, blunt (<xref ref-type="fig" rid="F9">Fig. 9D</xref>). Narrow line of creamy-white scales on posterior margin of eye.</p><p><italic>Thorax.</italic> Collar yellow, with tips of Ma darker, reddish. Laterothoracic stripe broad creamy-white, distinct. Scutum black with long hair-like reddish-brown scales, sparse white flattened scales posteromedially. Pleural vestiture dark-red with mauve iridescence; admixed dark-red and black Ma on PE and AN; long scales at base of wing with mauve iridescence. Anepimeral setae admixed dark-red and black. Scales <!--PageBreak-->on APA yellow. Plumula and TR hairs creamy yellow. LT with black Ma, red dorsally. Scutellum red with scales yellowish-red, setae black, sparse long white scale fringe on posterior margin. Legs red with dark reddish-brown scales. Pulvilli chisel-like wedges, less than a half length of mid- and hind-tarsal claws. Halter knob dark reddish-brown, with yellow apical edge. <italic>Wing</italic> (<xref ref-type="fig" rid="F9">Fig. 9B</xref>). R<sub>4+5</sub> with abrupt bend basally, cup closed at wing margin, or narrowly open. Widened base of C with dark, reddish-brown scales, paler brown scales posteriorly. M<sub>2</sub> very sinuous, width of m<sub>1</sub> at wing margin &lt; 1/2 width of m<sub>2</sub>. Wing pattern (<xref ref-type="fig" rid="F9">Fig. 9A, B</xref>) black, with broad infuscated band following R proximal to i-r<sub>1</sub>, obliquely through 1st r<sub>2+3</sub>, r<sub>5</sub> and m<sub>1</sub> to meet wing margin in m<sub>2</sub>; no infuscation in 2nd r<sub>2+3</sub>. Hyaline band very narrow, linear, from dc through m<sub>2</sub> basally, apex of cua, cup and anal cells. Squama with reddish-yellow scales.</p><p><italic>Abdomen</italic> (<xref ref-type="fig" rid="F9">Fig. 9B</xref>). Integument with large red areas laterally, leaving black medial band; T<sub>2</sub> with black medial band broad basally, width &gt; 1/3 width of the tergite, tapering sharply apically; T<sub>3–4</sub> with black medial band &lt; 1/4 width, black apical band; T<sub>5–7</sub> with red areas laterally &lt; 1/4 width. T<sub>1</sub> with Ma white, reddish-brown scales medially. T<sub>2</sub> with dense long cream hairs anterolaterally, dark reddish-brown scales, some white scales laterally. Broad white scale band on T<sub>3</sub>, interrupted medially, dark reddish-brown scales anteromedially, black scales posteromedially. T<sub>4–5</sub> with black scales, T<sub>6–7</sub> with white scales. Sternites red; S<sub>2–3</sub> and S<sub>4–5</sub> basally with dense white scales and dense long, fine white hairs; S<sub>4–5</sub> apically with dark reddish-brown scales, S<sub>6–7</sub> with black scales, black setae. <italic>Genitalia</italic> (<xref ref-type="fig" rid="F9">Figs 9E</xref>, <xref ref-type="fig" rid="F10">10</xref>). Epandrium red with basal flange short and broad; setae black, long golden setae apically; SES joined medially. Gonocoxae red, strongly narrowed medially; setae black, short apically, medially with thick tufts of basally directed setae, long setae laterally around apex of H; distinct ventral ridge; LAEA deeply convex, extending past G margins; GS cupped within G margins, large subquadrate base with slight projection apically; large recurved R; H crescent-shaped, laterally delimited by swollen and expanded G, laterally subrectangular, with distinct large, blunt finger-like apical projection. Epiphallus long, not expanded apically; with medial projection.</p><p><italic>Female.</italic> Same as male. <italic>Genitalia</italic> (<xref ref-type="fig" rid="F9">Fig. 9F–H</xref>). Dorsal T<sub>8</sub> A short, entire; T<sub>10</sub> with 4 pairs of short, thick AC spines; apical endplate with long thin processes; basal endplate with thick processes; long unpigmented papillae, no BB, narrow ring between pump and lightly pigmented, square SR.</p><fig id="F9" position="float" orientation="portrait"><label>Figure 9.</label><caption><p><italic><tp:taxon-name>Ngalki trigonium</tp:taxon-name></italic>. <bold>A</bold> Adult, antero-lateral <bold>B</bold> Adult, dorsal <bold>C</bold> Head and thorax lateral <bold>D </bold>Antennae lateral <bold>E</bold> Male genitalic complex showing diagnostic finger-like projection on hypandrium, clearly visible <italic>in situ</italic>. Female genitalia: <bold>F</bold> Dorsal <bold>G</bold> Lateral <bold>H</bold> Dorsal, furca and spermathecal complex.</p></caption><graphic xmlns:xlink="http://www.w3.org/1999/xlink" xlink:href="ZooKeys-150-231-g009.jpg" position="float" orientation="portrait" xlink:type="simple"/></fig><fig id="F10" position="float" orientation="portrait"><label>Figure 10.</label><caption><p><italic><tp:taxon-name>Ngalki trigonium</tp:taxon-name></italic>. Male genitalia: <bold>A</bold> Epandrium ventral with sub-epandrial sclerites <bold>B </bold>Epandrium lateral <bold>C</bold> T<sub>8</sub>, dorsal <bold>D</bold> S<sub>8</sub>, ventral <bold>E</bold> Gonocoxal complex dorsal <bold>F</bold> Gonocoxal complex lateral showing diagnostic finger-like projection on hypandrium <bold>G</bold> Gonocoxal complex ventral <bold>H</bold> Adeagal complex dorsal <bold>I</bold> Adeagal complex lateral <bold>J</bold> Adeagal complex ventral. Scale line = 0.5 mm.</p></caption><graphic xmlns:xlink="http://www.w3.org/1999/xlink" xlink:href="ZooKeys-150-231-g010.jpg" position="float" orientation="portrait" xlink:type="simple"/></fig><fig id="F11" position="float" orientation="portrait"><label>Figure 11.</label><caption><p>Map of distribution. Closed circle - <italic><tp:taxon-name>Palirika mackenziei</tp:taxon-name></italic> sp. n. Open square - <italic><tp:taxon-name>Palirika culgoafloodplainensis</tp:taxon-name></italic> sp. n. Closed square - <italic><tp:taxon-name>Larrpana bushblitz</tp:taxon-name></italic> sp. n.</p></caption><graphic xmlns:xlink="http://www.w3.org/1999/xlink" xlink:href="ZooKeys-150-231-g011.jpg" position="float" orientation="portrait" xlink:type="simple"/></fig></tp:treatment-sec><tp:treatment-sec sec-type="Etymology"><title>Etymology.</title><p>In <xref ref-type="bibr" rid="B22">Lambkin et al. (2003)</xref>, the name <italic>trigona</italic> given to this species was derived from the Greek <italic>trigonas</italic> “triangular” This was the name the late Sergei Paramonov gave to this species in his unpublished manuscript, and was used to honour his extensive work on Australian bombyliids. With the transfer to <italic><tp:taxon-name>Ngalki</tp:taxon-name></italic>, the specific emendation requires adjustment, and becomes <italic>trigonium</italic> to reflect the neutral gender of the new genus-group name.</p></tp:treatment-sec><tp:treatment-sec sec-type="Distribution"><title>Distribution.</title><p>This species has been collected in the southern Australian Bassian region, from semi-arid and arid mallee areas.</p></tp:treatment-sec><tp:treatment-sec sec-type="Comments"><title>Comments.</title><p>The finger-like projection on the H (<xref ref-type="fig" rid="F9">Figs 9E</xref>, <xref ref-type="fig" rid="F10">10F</xref>) in the males of <italic><tp:taxon-name>Ngalki trigonium</tp:taxon-name></italic> is apparent without dissection and, together with the unusual wing pattern, allows easy identification.</p><!--PageBreak--></tp:treatment-sec><tp:treatment-sec><!--Section generated to contain objects referenced in tp:taxon-treatment.--><fig id="F2" position="float" orientation="portrait"><label>Figure 2.</label><caption><p>One of five most parsimonious cladograms (931 steps, CI = 0.24, RI =0.47). Part 1. Black circles = unique character changes, open circles = homoplasious changes. Bremer supports over branches.</p></caption><graphic xmlns:xlink="http://www.w3.org/1999/xlink" xlink:href="ZooKeys-150-231-g002.jpg" position="float" orientation="portrait" xlink:type="simple"/></fig><fig id="F3" position="float" orientation="portrait"><label>Figure 3.</label><caption><p>One of five most parsimonious cladograms (931 steps, CI = 0.24, RI =0.47). Part 2. Black circles = unique character changes, open circles = homoplasious changes. Bremer supports over branches.</p></caption><graphic xmlns:xlink="http://www.w3.org/1999/xlink" xlink:href="ZooKeys-150-231-g003.jpg" position="float" orientation="portrait" xlink:type="simple"/></fig></tp:treatment-sec><ref-list><ref id="B22"><mixed-citation xmlns:xlink="http://www.w3.org/1999/xlink" xlink:type="simple"><person-group><name name-style="western"><surname>Lambkin</surname><given-names>CL</given-names></name><name name-style="western"><surname>Yeates</surname><given-names>DK</given-names></name><name name-style="western"><surname>Greathead</surname><given-names>DJ</given-names></name></person-group> (<year>2003</year>)<article-title> An evolutionary radiation of bee flies in semi-arid Australia: Systematics of the Exoprosopini (Diptera: Bombyliidae).</article-title><source>Invertebrate Systematics </source><volume>17</volume>: <fpage>735</fpage>-<lpage>891</lpage>. <ext-link ext-link-type="uri" xlink:href="http://dx.doi.org/10.1071/IS03020" xlink:type="simple">doi: 10.1071/IS03020</ext-link></mixed-citation></ref></ref-list></tp:taxon-treatment>
